# Supplementary material for: Targeting carA Using Optimized Antisense Peptide Nucleic Acid–Cell-Penetrating Peptide Conjugates in Acinetobacter baumannii: A Novel Antibacterial Approach
Source: Int J Mol Sci. 2025 Sep 29;26(19):9526. doi: 10.3390/ijms26199526 (PMC12525168; doi:10.3390/ijms26199526)
Supplement: Supplementary file 1 [file ijms-26-09526-s001.zip]

Archive with 1 entries (1 files):
- ijms-3884511-supplementary.pdf
